# Supplementary material for: 16HBE Cell Lipid Mediator Responses to Mono and Co-Infections with Respiratory Pathogens
Source: Metabolites. 2020 Mar 18;10(3):113. doi: 10.3390/metabo10030113 (PMC7142531; doi:10.3390/metabo10030113)
Supplement: Supplementary file 1 [file metabolites-10-00113-s001.zip]

Archive with 8 entries (6 files):
- Supplementary Materials/
- Supplementary Materials/Raw data 270220.xlsx
- Supplementary Materials/raw data csv.csv
- Supplementary Materials/Supplementary Materials.pdf
- Supplementary Materials/__MACOSX/
- Supplementary Materials/__MACOSX/._Raw data 270220.xlsx
- Supplementary Materials/__MACOSX/._raw data csv.csv
- Supplementary Materials/__MACOSX/._Supplemental file_270220.docx
