# Supplementary material for: 16HBE Cell Lipid Mediator Responses to Mono and Co-Infections with Respiratory Pathogens
Source: Metabolites. 2020 Mar 18;10(3):113. doi: 10.3390/metabo10030113 (PMC7142531; doi:10.3390/metabo10030113)
Supplement: Supplementary file 1 [file metabolites-10-00113-s001.zip › Supplementary Materials/Raw data 270220.xlsx]

## Sheet: lipid mediator amounts
16HBE cell eicosanoid responses to mono and co-infections with respiratory pathogens
sample	infection	14,15-EET	11,12-EET	8,9-EET	5,6-EET	20-HETE	15-HETE	12-HETE	5-HETE	13-HODE	9-HODE	17-HDHA	13-HDHA	14-HDHA	18-HEPE
	CAS Number	197508-62-6	123931-40-8	81246-85-7	87173-80-6	79551-86-3	71030-36-9	71030-37-0	73307-52-5	18104-45-5	98524-19-7	90780-52-2	90780-53-3	87042-40-8	141110-17-0
	concentration	ng/ml	ng/ml	ng/ml	ng/ml	ng/ml	ng/ml	ng/ml	ng/ml	relative amount	relative amount	relative amount	relative amount	relative amount	relative amount
	internal standard	12-HETE d8	12-HETE d8	12-HETE d8	12-HETE d8	12-HETE d8	12-HETE d8	12-HETE d8	12-HETE d8	13-HODE d4	13-HODE d4	12-HETE d8	12-HETE d8	12-HETE d8	12-HETE d8
ctr1	uninfected/control	0.615213	0.382915	0.360121	0.284922	0.831425	1.35877	4.40032	1.38622	0.0875791	0.16001	0.0800498	0.0747785	0.0932699	0.0606815
ctr2	uninfected/control	0.356447	0.255941	0.257037	0.193045	1.22144	0.920611	4.72593	1.38516	0.158511	0.0922789	0.0586567	0.0789063	0.0757947	0.0674067
ctr3	uninfected/control	0.591496	0.411792	0.384511	0.38529	1.45397	1.44038	5.89507	1.6174	0.239213	0.142758	0.0953988	0.12332	0.120163	0.06902
ctr4	uninfected/control	0.463887	0.325098	0.341692	0.255818	1.44914	1.40477	6.50223	1.49503	0.168305	0.176114	0.0866757	0.121899	0.138306	0.108972
ctr5	uninfected/control	0.304144	0.16562	0.16369	0.116552	1.67307	1.45941	3.58226	1.47377	0.102933	0.10787	0.0768074	0.070911	0.0760126	0.0536846
ctr6	uninfected/control	0.398786	0.242804	0.246594	0.177957	1.06946	1.35646	3.49765	1.00177	0.0947232	0.13345	0.0703862	0.0775047	0.0612453	0.0606388
ctr7	uninfected/control	0.197493	0.0994316	0.105678	0.0774245	0.830303	1.52578	1.64989	0.785936	0.0467027	0.117577	0.0650656	0.0468058	0.0454883	0.0287139
ctr8	uninfected/control	0.285337	0.184248	0.237972	0.174898	2.97223	3.32408	6.5381	1.8944	0.144972	0.154076	0.159032	0.152902	0.14511	0.126372
ctr9	uninfected/control	0.23003	0.126293	0.139688	0.143745	1.21569	1.92213	2.22038	1.14047	0.0591981	0.18803	0.0725602	0.0596356	0.0665603	0.0524685
ctr10	uninfected/control	0.236333	0.156692	0.16792	0.151365	1.16567	2.11653	2.87144	1.4799	0.0548346	0.202676	0.0812095	0.0659501	0.064999	0.0530009
ctr11	uninfected/control	0.374932	0.251021	0.275687	0.240819	1.51555	1.0167	5.05498	1.27223	0.146213	0.0843707	0.0698162	0.0834956	0.0813873	0.0797045
ctr12	uninfected/control	0.399744	0.278597	0.294841	0.232939	1.5016	1.09316	5.1415	1.35528	0.160804	0.0939186	0.0723624	0.0889325	0.108674	0.0859969
ctr13	uninfected/control	0.615154	0.985423	0.330385	0.430269	3.22481	1.66388	5.68392	1.25862	0.180472	0.0711765	0.0677692	0.0824615	0.0786923	0.0417308
ctr14	uninfected/control	0.58139	0.573102	0.219733	0.368075	3.62995	2.13011	5.69166	1.8685	0.19519	0.178219	0.0736364	0.0805882	0.0780214	0.0550267
ctr15	uninfected/control	0.344937	0.316594	0.131656	0.181062	0.828156	0.998281	5.14356	1.17428	0.122272	0.0415711	0.049125	0.0528437	0.0658437	0.0376562
S. aureus1	S. aureus LUG2012	0.834697	0.61986	0.456678	0.500151	1.2436	2.33091	6.73193	2.08557	0.169039	0.277408	0.0644359	0.0671623	0.109031	0.0504339
S. aureus2	S. aureus LUG2012	0.465218	0.337186	0.293878	0.240729	1.95136	2.05297	9.28051	2.43694	0.35311	0.155365	0.0611611	0.0750189	0.123007	0.0511658
S. aureus3	S. aureus LUG2012	0.565093	0.389077	0.405457	0.280756	2.11825	1.68856	9.01995	2.05003	0.202751	0.0887537	0.0626903	0.0790236	0.114202	0.0634119
S. aureus4	S. aureus LUG2012	0.758256	0.517414	0.439848	0.377827	2.18737	2.99486	9.64448	3.1633	0.143426	0.229501	0.128138	0.119674	0.169877	0.120501
S. pneumoniae1	S. pneumoniae TIGR4	0.270998	0.172262	0.270768	0.163159	1.9753	3.5443	14.6232	17.6335	0.480228	0.202584	0.116341	0.187589	0.248686	0.215395
S. pneumoniae2	S. pneumoniae TIGR4	0.325524	0.258861	0.300416	0.234901	2.18127	4.8231	14.3959	12.707	0.44375	0.176099	0.154872	0.211952	0.21066	0.215058
S. pneumoniae3	S. pneumoniae TIGR4	0.239995	0.190174	0.197234	0.151407	1.32667	3.88074	8.14294	7.55718	0.413256	0.215015	0.117114	0.153458	0.151734	0.204785
S. pneumoniae4	S. pneumoniae TIGR4	0.420154	0.250826	0.336062	0.23536	1.31706	4.33736	9.49361	7.80912	0.266722	0.245194	0.125935	0.159927	0.165183	0.216682
IAV1	Influenza A H1H1 (IAV)	0.277061	0.434776	0.121061	0.116776	1.03955	0.605918	2.82812	0.92702	0.101835	0.0288698	0.0272245	0.0353469	0.0353469	0.0188571
IAV2	Influenza A H1H1 (IAV)	0.321648	0.3175	0.0936932	0.106364	1.38062	0.924034	3.65335	1.47432	0.173151	0.0656416	0.0363068	0.0446591	0.0472727	0.0248864
IAV3	Influenza A H1H1 (IAV)	0.209261	0.339577	0.102535	0.148556	2.74018	1.24961	4.1994	1.31937	0.0826743	0.0273362	0.0675704	0.0761268	0.0784859	0.040669
IAV4	Influenza A H1H1 (IAV)	0.183133	0.2392	0.0681667	0.0791333	1.2691	1.0117	4.10547	1.18587	0.0735448	0.0311488	0.0421	0.055	0.0601333	0.0367333
IAV_S.aureus1	coinfection IAV+S. aureus	0.677143	0.801	0.338071	0.457429	4.04821	2.17286	7.30171	2.43971	0.191861	0.0540645	0.103714	0.1205	0.139643	0.0488571
IAV_S.aureus2	coinfection IAV+S. aureus	0.662478	0.451327	0.189912	0.212212	1.36549	1.94611	5.47186	2.22575	0.227734	0.188783	0.0876106	0.0825664	0.105044	0.0554867
IAV_S.aureus3	coinfection IAV+S. aureus	0.603073	0.685084	0.323966	0.409553	3.61486	2.70458	8.28106	2.62737	0.135812	0.0712201	0.130223	0.165028	0.182123	0.0941341
IAV_S.aureus4	coinfection IAV+S. aureus	0.599323	0.679896	0.273333	0.356354	2.66286	3.16526	8.53651	2.73073	0.132289	0.0866887	0.149427	0.144115	0.174635	0.0901563
IAV_S.pneumoniae1	coinfection IAV+S. pneumoniae	0.136238	0.0969048	0.0499048	0.0682857	0.348476	5.24752	2.33662	4.08457	0.102187	0.372211	0.0648095	0.0542381	0.0558571	0.0852857
IAV_S.pneumoniae2	coinfection IAV+S. pneumoniae	0.423099	0.357778	0.147427	0.182632	0.314971	3.34129	3.99503	4.32626	0.214382	0.158682	0.0605263	0.0747368	0.0639766	0.0770175
IAV_S.pneumoniae3	coinfection IAV+S. pneumoniae	0.215	0.223885	0.0777308	0.102231	0.495769	2.3715	3.05346	2.79062	0.160845	0.0853646	0.0428077	0.0489231	0.0522692	0.0487692
IAV_S.pneumoniae4	coinfection IAV+S. pneumoniae	0.289	0.200111	0.1155	0.114389	0.766611	3.12439	4.53861	4.30983	0.185216	0.182714	0.0681111	0.0785556	0.0923333	0.1155
