# Supplementary material for: 16HBE Cell Lipid Mediator Responses to Mono and Co-Infections with Respiratory Pathogens
Source: Metabolites. 2020 Mar 18;10(3):113. doi: 10.3390/metabo10030113 (PMC7142531; doi:10.3390/metabo10030113)
Supplement: Supplementary file 1 [file metabolites-10-00113-s001.zip › Supplementary Materials/raw data csv.csv]

sample	infection	14.15-EET	11.12-EET	8.9-EET	5.6-EET	20-HETE	15-HETE	12-HETE	5-HETE	13-HODE	9-HODE	17-HDHA	13-HDHA	14-HDHA	18-HEPE
	CAS Number	197508-62-6	123931-40-8	81246-85-7	87173-80-6	79551-86-3	71030-36-9	71030-37-0	�73307-52-5	18104-45-5	98524-19-7	90780-52-2	90780-53-3	87042-40-8	141110-17-0
	concentration	ng/ml	ng/ml	ng/ml	ng/ml	ng/ml	ng/ml	ng/ml	ng/ml	relative amount	relative amount	relative amount	relative amount	relative amount	relative amount
	internal standard	12-HETE d8	12-HETE d8	12-HETE d8	12-HETE d8	12-HETE d8	12-HETE d8	12-HETE d8	12-HETE d8	13-HODE d4	13-HODE d4	12-HETE d8	12-HETE d8	12-HETE d8	12-HETE d8
ctr1	uninfected/control	0.615212547	0.382914508	0.360121455	0.284921782	0.831	13.588	44.003	13.862	0.087579141	0.160009821	0.080049808	0.074778456	0.093269899	0.060681547
ctr2	uninfected/control	0.356446621	0.255940838	0.257037179	0.193045449	12.214	0.9206	47.259	13.852	0.158511088	0.092278946	0.058656703	0.078906343	0.075794726	0.067406678
ctr3	uninfected/control	0.591495618	0.411792265	0.384510988	0.385289587	14.540	14.404	58.951	16.174	0.239212813	0.142758322	0.09539878	0.123320283	0.120162849	0.069019998
ctr4	uninfected/control	0.463887387	0.325097885	0.34169213	0.255818204	14.491	14.048	65.022	14.950	0.168305344	0.176114234	0.086675668	0.121898942	0.138306312	0.108972186
ctr5	uninfected/control	0.304144487	0.165620343	0.16369043	0.116552055	16.731	14.594	35.823	14.738	0.102933364	0.107870423	0.076807442	0.070911032	0.076012554	0.05368457
ctr6	uninfected/control	0.398786389	0.242803962	0.246594407	0.177957042	10.695	13.565	34.977	10.018	0.094723193	0.133450114	0.07038619	0.077504716	0.061245262	0.060638821
ctr7	uninfected/control	0.197493022	0.099431626	0.10567793	0.077424459	0.8303	15.258	16.499	0.7859	0.046702739	0.117577376	0.065065592	0.046805828	0.045488267	0.028713876
ctr8	uninfected/control	0.285336941	0.184248228	0.237972399	0.174898492	29.722	33.241	65.381	18.944	0.14497203	0.154076296	0.159031765	0.152901871	0.145110172	0.12637178
ctr9	uninfected/control	0.230029762	0.126292613	0.139688469	0.143745464	12.157	19.221	22.204	11.405	0.059198101	0.188029742	0.072560241	0.05963558	0.066560342	0.052468542
ctr10	uninfected/control	0.236332837	0.156691954	0.167919612	0.151364832	11.657	21.165	28.714	14.799	0.054834595	0.202676154	0.081209459	0.065950136	0.064999014	0.053000894
ctr11	uninfected/control	0.374932497	0.251020596	0.275687175	0.240819101	15.155	10.167	50.550	12.722	0.146212788	0.084370704	0.069816163	0.083495644	0.081387343	0.079704503
ctr12	uninfected/control	0.399744366	0.278597045	0.294841422	0.232939175	15.016	10.932	51.415	13.553	0.160803979	0.093918571	0.072362368	0.088932524	0.108673925	0.085996935
ctr13	uninfected/control	0.615153846	0.985423077	0.330384615	0.430269231	32.248	16.639	56.839	12.586	0.180471561	0.071176459	0.067769231	0.082461538	0.078692308	0.041730769
ctr14	uninfected/control	0.581390374	0.573101604	0.21973262	0.368074866	36.299	21.301	56.917	18.685	0.195190432	0.178219106	0.073636364	0.080588235	0.07802139	0.055026738
ctr15	uninfected/control	0.3449375	0.31659375	0.13165625	0.1810625	0.8282	0.9983	51.436	11.743	0.122272057	0.041571113	0.049125	0.05284375	0.06584375	0.03765625
S. aureus1	S. aureus LUG2012	0.834696916	0.619860144	0.456677519	0.500150964	12.436	23.309	67.319	20.856	0.169038766	0.277407669	0.064435867	0.06716231	0.109030993	0.05043392
S. aureus2	S. aureus LUG2012	0.46521845	0.337185932	0.29387777	0.24072886	19.514	20.530	92.805	24.369	0.353110425	0.155364933	0.061161101	0.075018899	0.123007081	0.051165802
S. aureus3	S. aureus LUG2012	0.565093229	0.38907688	0.405456883	0.280756411	21.182	16.886	90.199	20.500	0.202750925	0.088753684	0.062690345	0.079023629	0.114202334	0.063411897
S. aureus4	S. aureus LUG2012	0.758256043	0.517413918	0.439848079	0.377827148	21.874	29.949	96.445	31.633	0.14342555	0.229501098	0.128138153	0.119673842	0.16987668	0.120500949
S. pneumoniae1	S. pneumoniae TIGR4	0.270998198	0.172261917	0.270767932	0.163159326	19.753	35.443	146.232	176.335	0.480227766	0.202583979	0.116340848	0.187589032	0.248686091	0.21539544
S. pneumoniae2	S. pneumoniae TIGR4	0.325524339	0.258861051	0.300416176	0.23490087	21.813	48.231	143.959	127.070	0.443750458	0.176098516	0.15487226	0.211951803	0.210659986	0.215057781
S. pneumoniae3	S. pneumoniae TIGR4	0.239995423	0.190173844	0.197234238	0.151407167	13.267	38.807	81.429	75.572	0.413255793	0.215014656	0.117114387	0.153458203	0.151734096	0.204785278
S. pneumoniae4	S. pneumoniae TIGR4	0.420153738	0.250826064	0.336062067	0.235360038	13.171	43.374	94.936	78.091	0.266721917	0.245193867	0.125934543	0.159927069	0.16518287	0.216681896
IAV1	Influenza A H1H1 (IAV)	0.277061224	0.43477551	0.121061224	0.11677551	10.396	0.6059	28.281	0.927	0.101835098	0.028869847	0.02722449	0.035346939	0.035346939	0.018857143
IAV2	Influenza A H1H1 (IAV)	0.321647727	0.3175	0.093693182	0.106363636	13.806	0.924	36.534	14.743	0.173151107	0.065641564	0.036306818	0.044659091	0.047272727	0.024886364
IAV3	Influenza A H1H1 (IAV)	0.209260563	0.339577465	0.102535211	0.148556338	27.402	12.496	41.994	13.194	0.082674349	0.027336168	0.067570423	0.076126761	0.078485915	0.040669014
IAV4	Influenza A H1H1 (IAV)	0.183133333	0.2392	0.068166667	0.079133333	12.691	10.117	41.055	11.859	0.073544843	0.031148791	0.0421	0.055	0.060133333	0.036733333
IAV_S.aureus1	coinfection IAV+S. aureus	0.677142857	0.801	0.338071429	0.457428571	40.482	21.729	73.017	24.397	0.191861174	0.05406454	0.103714286	0.1205	0.139642857	0.048857143
IAV_S.aureus2	coinfection IAV+S. aureus	0.662477876	0.451327434	0.189911504	0.212212389	13.655	19.461	54.719	22.258	0.227733885	0.188782669	0.087610619	0.082566372	0.105044248	0.055486726
IAV_S.aureus3	coinfection IAV+S. aureus	0.603072626	0.685083799	0.32396648	0.409553073	36.149	27.046	82.811	26.274	0.135811915	0.071220081	0.130223464	0.165027933	0.182122905	0.094134078
IAV_S.aureus4	coinfection IAV+S. aureus	0.599322917	0.679895833	0.273333333	0.356354167	26.629	31.653	85.365	27.307	0.132289228	0.086688741	0.149427083	0.144114583	0.174635417	0.09015625
IAV_S.pneumoniae1	coinfection IAV+S. pneumoniae	0.136238095	0.096904762	0.049904762	0.068285714	0.3485	52.475	23.366	40.846	0.10218682	0.372210753	0.064809524	0.054238095	0.055857143	0.085285714
IAV_S.pneumoniae2	coinfection IAV+S. pneumoniae	0.423099415	0.357777778	0.147426901	0.182631579	0.315	33.413	39.950	43.263	0.214382402	0.158681597	0.060526316	0.074736842	0.063976608	0.077017544
IAV_S.pneumoniae3	coinfection IAV+S. pneumoniae	0.215	0.223884615	0.077730769	0.102230769	0.4958	23.715	30.535	27.906	0.160844549	0.08536462	0.042807692	0.048923077	0.052269231	0.048769231
IAV_S.pneumoniae4	coinfection IAV+S. pneumoniae	0.289	0.200111111	0.1155	0.114388889	0.7666	31.244	45.386	43.098	0.185216065	0.182714112	0.068111111	0.078555556	0.092333333	0.1155
